# Supplementary material for: Integrating single-cell and bulk transcriptomes to reveal prognostic and immunological features of ecDNA-related genes in osteosarcoma
Source: Cancer Immunol Immunother. 2026 Apr 28;75(5):159. doi: 10.1007/s00262-026-04383-2 (PMC13125642; doi:10.1007/s00262-026-04383-2)
Supplement: Supplementary file 1 — Figure S1. Functional enrichment analysis and immune infiltration analysis. A Differences in hallmark pathway activities between the high-risk and low-risk groups, according to the GSVA score. B The relative abundance of immune cells in the high-risk and low-risk groups. C-D Correlation between EGPSM-related genes and the abundance of immune cell infiltration. E The ESTIMATEScore, ImmuneScore, StromalScore, and TumorPurity were used to quantify the differences in immune status between the high-risk and low-risk groups. F Comparison of Statistically Significant Chemotherapy Drug IC50 Values Between the Two Risk Groups. ∗ P < 0.05, ∗∗ P < 0.01. (XLSX 16 KB) [file 262_2026_4383_MOESM1_ESM.xlsx]

## Sheet: Sheet1
Gene_Name
LYZ
LRP8
IFNG
FADD
PPARG
APCS
APOA2
CD244
CD5L
SLAMF7
ZC3H12A
CD96
TBK1
CD84
SLAMF1
SLAMF6
SLAMF9
OSM
PTPN2
GAL
CD274
CD36
HGF
AHR
GPNMB
TWIST1
DEFB114
IL17A
IL17F
PAG1
RPL30
IRAK3
KMT5B
IFNA2
IFNB1
HLA-A
HLA-G
ABAT
EMP2
LITAF
SOCS1
ITGB1
KIF5B
ADA
SDC4
SEMG1
MERTK
RORA
DLG5
PPP3CB
SFTPD
PSMB4
TNFAIP8L2
RC3H1
TNFSF18
TNFSF4
BIRC2
PTGS2
MR1
XCL1
LCE3A
LCE3B
LCE3C
DCDC2
RIPOR2
IDO1
SFRP1
CRK
OTULIN
MED1
ZPBP2
GAB2
LRRC32
PAK1
ZBP1
PDE2A
PTPN22
CSMD3
CLCF1
SELENOS
SEMA7A
SIN3A
SMAD3
CD2
VTCN1
GIT1
GCLC
CCL1
CCL13
VAMP7
GHSR
ACP5
CDC37
ICAM1
LDLR
PRDX2
NCKAP1L
LGALS3BP
RIPK2
FABP4
ZNFX1
KLRC1
KLRC2
KLRC3
KLRC4
KLRD1
KLRK1
KIR2DL4
KIR2DS2
KIR2DS3
KIR3DL1
KIR3DL2
KMT5C
LILRA2
LILRB1
LILRB4
NCR1
PTPN1
USP29
PRF1
LYST
CCN3
CCN4
COLEC10
ATG5
TAFA3
TBC1D10C
SUPT6H
C4BPA
C4BPB
CD46
CD55
CR1
CR1L
CR2
FCMR
IKBKE
IL10
MAPKAPK2
RASSF5
SLAMF8
ISL1
SAA1
RBM14
SHH
TGFB2
ATAD5
ROMO1
SAMHD1
PTPRC
IL12A
SUCNR1
RAET1E
RAET1G
STX7
ULBP1
ULBP2
ULBP3
USP15
PSMA1
NFKBIA
EXOSC6
GSTP1
TCIRG1
NLRP3
CNR2
RIPK3
RNF31
ADGRF5
HSP90AB1
PLA2G7
TNFRSF21
TTBK1
FYN
CD59
BMP4
NFKBIZ
NOD1
TRIL
COCH
RABGEF1
C17orf99
C1QTNF1
CD300A
CD300C
HMGB3
SOCS3
CYGB
PENK
CD300LF
RHBDF2
UNC13D
CEBPA
TXK
CXCL6
PRKDC
IL22RA2
C12orf4
XRCC6
POLR3F
IRF3
LRFN5
HMGB2
OPTN
MSH2
SOCS5
CNOT7
FGL1
BST2
IL15
MARCHF7
ARG1
ENPP3
CLC
IFNL1
ZFP36
NPAS2
NOS3
RC3H2
DCD
LAMP1
AOAH
TNFRSF11A
CYLD
NOD2
CNR1
NOS2
BCL2L1
SOCS6
LGALS9B
POLR3B
IL18R1
IL1R1
IL1RL1
IL1RL2
IL2
PBK
PTK2B
NEAT1
PRKG1
NT5E
APOA1
GLMN
GHRL
TNFAIP3
EREG
LILRA5
LILRB2
NLRP12
TARM1
CASP1
CASP4
DCST1
ZBTB7B
SETD4
SMAD7
BPI
LBP
YTHDF3
HCK
TREM1
TREM2
DEFB118
ITCH
PSPC1
CHGA
CD40
INHBA
C9
OSMR
INS
MGST2
PIBF1
LACC1
DLG1
DHX9
RIOK3
GPRC5B
UMOD
TRAF6
IL2RA
SYT11
ADIPOQ
AXL
IL1B
FOXJ1
TYROBP
VAV1
AP1G1
CBFB
TRADD
ADAR
PTGER4
EMILIN2
LGALS7
AMBP
IFNK
TEK
F2
MDK
RUNX3
GPER1
MBL2
GRPR
CBLB
CD226
CD22
FFAR2
FFAR3
HAMP
PRG2
SERPING1
MEF2C
NAPEPLD
CDK19
RNF125
IL16
HLA-B
MICA
MICB
NLRC5
ADAM8
HTRA1
MUC7
SIRT2
SERPINF1
COLEC11
GPR4
NR1H2
PGLYRP1
COL3A1
A2M
FER
HLA-F
TMBIM6
IL20RB
ADORA2B
LRRK2
IL4R
FCRL3
TRPV4
LGALS1
LGALS2
RAC2
GPR17
PROC
ANXA1
TGFB3
ILDR2
PGLYRP3
PGLYRP4
S100A12
S100A8
S100A9
PTGER3
NPY5R
CFH
BLK
DEFA1
DEFA1B
DEFA3
DEFA4
DEFA5
DEFA6
VAMP8
TWSG1
CD177
ZBTB1
BTN2A2
HFE
TRIM38
C3
PARK7
ADORA2A
DDT
MIF
PAK2
MIEN1
ERBB2
MDM2
EGFR
CTTN
CDK4
YEATS4
AGAP2
CCND1
ELK3
CUL4A
LMO2
URI1
GLI1
CAV1
BIRC3
KRAS
PSIP1
PDGFRA
FLT3
TNS4
MET
MCL1
NUAK2
CDK6
ID1
IKZF1
FGFR1
JUP
CTSZ
KIT
AKAP9
KLF2
CCNE1
MYCL
TBC1D15
ITGA3
SOX4
THRA
FGFR2
CDK14
SEC62
PIM1
ETV6
PIK3CA
CXCL1
INTS4
FIP1L1
SMURF1
BRF2
JAK2
NAAA
YWHAZ
NFIB
CHD1L
CSF3
INTS8
LAPTM4B
RAB22A
DDIT3
BRD4
WNT2
KDM2A
MITF
ECT2
BCL9
RNF43
MDM4
YAP1
SETDB1
WWTR1
PPP1R14A
MCF2L
RSF1
EIF3E
REL
JUNB
RPL23
MYC
FOXM1
COPS3
GOLPH3
IL7R
PPM1D
SALL4
LHX1
MLLT3
SERTAD1
AKT2
OLR1
KLF5
IRS2
BCL11A
RARA
TYMS
CDX2
PRKCI
DNPH1
CXCL3
SBSN
SGK1
LIN28B
PARM1
RUNX1T1
KDM4C
NEDD9
FGFR3
TAC1
BAIAP2L1
DDHD2
E2F5
CROT
CDK1
FGF10
GLO1
GNA13
PRDM9
CRKL
FGF6
GNAS
SERTAD3
CXCL2
CDH17
NANOG
TP63
SREBF1
MLLT11
ZNF703
CDC5L
DSG3
SOX2
MYCN
DIS3
EEF1A2
ERVW-1
RAF1
TPD52
MECOM
DCUN1D1
TBX2
GATA6
YES1
IGF2BP1
WT1
FGF3
HMGA2
PTK7
TYRP1
SNAI1
MUC4
JUN
UBE2C
DUSP12
RRAS2
BCL3
TRIB1
CCDC6
PLAGL2
AHI1
MMP12
COPS5
MFHAS1
MACC1
HLF
ADGRF1
PRDM14
CDC6
YBX1
DUSP26
CNTN2
EMSY
MAML2
MYB
TRIO
BAALC
NME1
BMP7
ACTN4
LSM1
FGF4
INTS2
GPAT4
SKIL
ZNF217
NRAS
DLX5
LDHB
SLC12A5
FOXA1
SS18
NECTIN4
TACSTD2
FOXG1
SPAG9
CDKN1B
INPPL1
ADAM9
KAT6A
DEK
PRKCA
MLANA
E2F3
SRSF6
LMO3
PLAG1
SETBP1
MOS
EIF5A2
TRIP6
MTDH
CYP24A1
USP22
FNDC3B
AURKA
SRSF1
STYK1
BCL6
NKX2-1
PIGU
EPS8
CCDC28A
PTP4A1
IGF1R
SKP2
CTNND2
CUL7
HMGN5
ERCC5
ZIC2
HIP1
MALAT1
RAD51L1
BLM
FES
PVT1
PTP4A3
WIF1
CHIC2
KDR
NUMA1
C11orf30
TCEA1
FOSL1
PICALM
TERT
PAX2
CDK12
C17orf37
STAT5B
H3F3B
PRKAR1A
MYCL1
TPM4
UCA1
DNM2
SMARCA4
NCOA2
RAB8A
JAK3
LYL1
THRAP3
HOTAIR
HOXC11
HOXC13
CSF3R
CALR
C19orf2
HSPA4
BMPR1A
GPC3
PHF6
SUZ12
HOOK3
UBR5
MYST3
COX6C
LCP1
PML
STRA6
FANCF
RAB23
C6orf108
CCND3
TFEB
GPR110
RB1
ZBTB7A
SIRT6
MAP3K7
MAP2K2
FOXP1
CBLL1
HDAC1
PTPN11
ALDH2
TBX3
SH2B3
EP300
PDGFA
INTS1
PIM3
RAC1
NOTCH4
CARD11
AIMP2
MKL1
HSPA1A
POU5F1
GNA12
PMS2
PBX2
SLC3A2
AKT1
GPR132
NF2
CCND2
LRIG3
NDRG1
WISP1
TBL1XR1
MLLT6
CUX1
ETV3
U2AF1
FCGR2B
C21orf34
SDHC
KDM5A
JUND
ELL
ATM
INTS5
ARHGEF12
TREH
DDX10
CBL
DDX6
MAX
SIX1
ECT2L
MNAT1
GRM1
GPHN
ZNF521
WHSC1L1
RUNX1
ETV5
EIF4A2
LASP1
RINT1
TRRAP
ROCK1
MSI2
CLTC
SNORA42
ARHGEF2
HAX1
RIT1
NTRK1
BRIP1
TPM3
CKS1B
S100A4
S100A7
INTS3
FAM189B
MUC1
FDPS
PRCC
PDE4DIP
YY1AP1
BIRC5
TGM3
ROS1
ELAVL1
UCHL1
SS18L1
MPL
MYST4
MAP2K1
ANP32D
CDH1
SET
RALGDS
HSPA5
LCN2
NOTCH1
LMX1B
UHRF1
RAB11A
COL1A1
TGFB1
HNRNPA1
MRE11A
ZBTB16
POU2AF1
CRYAB
SDHD
MAFB
RGL4
BCL7A
PAX4
TOP1
EPHA2
STIL
WNT10B
PTP4A2
KSR2
CDKN2C
TAL1
HSPB1
EWSR1
MEIS1
CREB3L2
POT1
FEZF1
KIAA1549
SMO
IDH2
CRTC3
SPARC
CHN1
TFG
CTNNB1
CDC25A
CDH11
MINA
AR
LHFP
ZNF384
PRR4
HULC
TBC1D7
EEF1D
CRTC1
AHCYL1
CSF1
SRSF3
CDKN1A
FANCE
ARID2
PTTG2
ERAS
ZRSR2
SSX4
CSNK2A2
EN2
ETS2
MLL3
PPP1R10
EML4
KLF6
ALK
SFPQ
EPCAM
PTCH2
IL6ST
GLI3
DDX5
RASSF1
GNAI2
WAPAL
TRIM28
ATRX
HERPUD1
RBM3
GATA1
WAS
PER1
GAS7
SRC
ABL2
AFF3
AKAP13
AKIRIN2
APC
ARAF
ARHGEF1
ARNT
ASCL1
ASH1L
BAP1
BCAR4
BCL11B
BCL9L
BCOR
BRCA1
BTG1
C15orf21
C16orf75
C2orf44
C6orf167
CANT1
CBLC
CD79A
CD79B
CDK8
CEACAM6
CENPW
CHEK2
CIC
CIITA
CTGF
CTNND1
CTSK
DCAF12L2
DICER1
EEF1A1
ELF4
ELK1
ELK4
ELN
EPS15
ERBB3
ERCC2
ERCC4
ERG
ERH
ETV1
EZH2
FAM46C
FANCG
FASN
FAT1
FBXO11
FGFR4
FH
FOXL2
FOXRED1
FUS
GALR2
GID4
GLI2
GLYR1
GOLGA5
GSK3A
H3F3A
HEY1
HIST1H3B
ID2
IGF2
IRF4
ITGB2
JAK1
JAZF1
KDM5B
KIAA0101
KIAA1524
KIF14
LETMD1
LIFR
MAP2K4
MCM7
MEN1
MKL2
MLL
MRAS
MSH6
MSI1
MTCP1
MTHFR
MUM1
MYBL1
MYD88
MYH11
MYO5A
NACA
NCOA3
NCRNA00275
NF1
NFE2L2
NOTCH2
NPM1
NQO1
NSD1
PA2G4
PAFAH1B2
PAK7
PAX5
PAX8
PBX1
PBRM1
PBXIP1
PCBP1
PCM1
PCSK7
PDCD1LG2
PDZK1IP1
PDLIM7
PDPN
PDS5B
PHOX2B
PKD1
PKHD1
PLCG1
PPP1R13L
PPP1R1B
PPP2R1A
PRDM1
PRDM16
PRKCE
PRRC2B
PRSS8
PTCH1
PTEN
RALA
RAP1A
RAP1GDS1
RASAL1
RBM10
RBM15
RBMS3
RET
RGS17
RHEB
RPL10
RPS6KB1
RPTOR
SART3
SBDS
SDHB
SF3B1
SKI
SLC34A2
SLC45A3
SMAD4
SMARCE1
SOX9
SP100
SPEN
SPOP
SQSTM1
STAT3
STK11
SWAP70
SYK
SYP
SYT1
TAL2
TBC1D1
TBC1D3
TBP
TCF3
TCF4
TCF7L2
TCL1A
TCL1B
TCL6
TFAM
TFCP2
TFE3
TFRC
TGIF1
TIMP3
TKTL1
TLX1
TMPRSS2
TNFRSF14
TNFRSF17
TNRC6B
TNRC6C
TP53
TP73
TPR
TRA2B
TRIM27
TRIM33
TRIT1
TSC1
TSC2
TSHZ2
TSPAN31
TSSK6
TTC28
TTN
TUBB
TXN
UBA1
UBA52
UBE3C
UPF1
USP6
VAV3
VHL
WNK2
WNT1
XPO1
XPC
YHDF2
YWHAG
YY1
ZCCHC8
ZEB1
ZMIZ1
ZMYM2
RMI2
SNX29
CNOT3
TFPT
ZNF331
KAT6B
NSD2
FANCD2
SRGAP3
YWHAQ
CASP8
CFLAR
TRIP11
CTBP2
SATB1
CD24
GMNN
HRAS
NSD3
AFF1
EVI5
GFI1
RPL5
MYH9
CHCHD7
LAMTOR5
RHOC
CAMK1D
GATA3
CCNB1IP1
CBX7
PDGFB
H4C9
CSNK2A1
ASXL1
PRDM10
SMR3B
TBC1D3C
NET1
IL21R
EXT1
RAD21
MFNG
MPST
TENT5C
BCR
CABIN1
SMARCB1
E2F1
SERTAD2
PAK5
CDK5R2
FEV
WNT10A
